# Supplementary material for: Evolution of the Probe-Based Loop-Mediated Isothermal Amplification (LAMP) Assays in Pathogen Detection
Source: Diagnostics (Basel). 2023 Apr 24;13(9):1530. doi: 10.3390/diagnostics13091530 (PMC10177487; doi:10.3390/diagnostics13091530)
Supplement: Supplementary file 1 [file diagnostics-13-01530-s001.zip]

Archive with 1 entries (1 files):
- diagnostics-2297425-supplementary.pdf
